# Supplementary material for: Discovery of a new species of hermit crab of the genus Pylopaguropsis Alcock, 1905 from the Caribbean: “den commensal” or “cleaner”? (Crustacea, Anomura, Paguridae)
Source: Zookeys. 2017 Jan 19;(646):139–58. doi: 10.3897/zookeys.646.11132 (PMC5299445; doi:10.3897/zookeys.646.11132)
Supplement: XML Treatment for Pylopaguropsis mollymullerae [file zookeys.646.11132-treatment1.xml]

<!DOCTYPE tp:taxon-treatment
  PUBLIC "-//TaxonX//DTD Taxonomic Treatment Publishing DTD v0 20100105//EN" "tax-treatment-NSO.dtd">
<tp:taxon-treatment xmlns:tp="http://www.plazi.org/taxpub"><tp:treatment-meta><kwd-group><label>Taxon classification</label><kwd><named-content content-type="kingdom">Animalia</named-content></kwd><kwd><named-content content-type="order">Decapoda</named-content></kwd><kwd><named-content content-type="family">Paguridae</named-content></kwd></kwd-group><mixed-citation publication-type="journal"><person-group><name><surname>Lemaitre</surname><given-names>Rafael</given-names></name></person-group><article-title>Discovery of a new species of hermit crab of the genus <italic><tp:taxon-name><tp:taxon-name-part taxon-name-part-type="genus">Pylopaguropsis</tp:taxon-name-part></tp:taxon-name></italic> Alcock, 1905 from the Caribbean: “den commensal” or “cleaner”? (<tp:taxon-name><tp:taxon-name-part taxon-name-part-type="subphylum">Crustacea</tp:taxon-name-part></tp:taxon-name>, <tp:taxon-name><tp:taxon-name-part taxon-name-part-type="infraorder">Anomura</tp:taxon-name-part></tp:taxon-name>, <tp:taxon-name><tp:taxon-name-part taxon-name-part-type="family">Paguridae</tp:taxon-name-part></tp:taxon-name>)</article-title><source>Zookeys</source><day>19</day><month>1</month><year>2017</year><volume>2017</volume><issue>646</issue><fpage>139</fpage><lpage>158</lpage><pub-id pub-id-type="doi">10.3897/zookeys.646.11132</pub-id></mixed-citation></tp:treatment-meta><tp:nomenclature><tp:taxon-name>
              <tp:taxon-name-part taxon-name-part-type="genus">Pylopaguropsis</tp:taxon-name-part>
              <tp:taxon-name-part taxon-name-part-type="species">mollymullerae</tp:taxon-name-part>
              <object-id xmlns:xlink="http://www.w3.org/1999/xlink" content-type="zoobank" xlink:type="simple">http://zoobank.org/329C796C-EC46-4A85-A9EB-3FD21298A4BC</object-id>
            </tp:taxon-name><tp:taxon-status xmlns:xlink="http://www.w3.org/1999/xlink" xlink:type="simple">sp. n.</tp:taxon-status><xref ref-type="fig" rid="F1">Figs 1</xref><xref ref-type="fig" rid="F2">, 2</xref><xref ref-type="fig" rid="F3">, 3</xref><xref ref-type="fig" rid="F4">, 4</xref><xref ref-type="fig" rid="F5">, 5</xref><xref ref-type="fig" rid="F6">, 6</xref><xref ref-type="table" rid="T1">, Table 1</xref><xref ref-type="supplementary-material" rid="S1">, Suppl. materials 1</xref><xref ref-type="supplementary-material" rid="S2">, 2</xref><xref ref-type="supplementary-material" rid="S3">, 3 (color photographs, video)</xref></tp:nomenclature><tp:treatment-sec sec-type="type material" id="SECID0EAAAG"><title>Type material.</title><p>Holotype: male 2.4 mm, “Something Special”, central W coast of Bonaire, <named-content xmlns:xlink="http://www.w3.org/1999/xlink" content-type="dwc:verbatimCoordinates" xlink:type="simple"><named-content content-type="geo-json" specific-use="{&#34;type&#34;:&#34;Point&#34;,&#34;coordinates&#34;:[-68.285722,12.162778]}" id="NCID0EJAAG" xlink:type="simple">12°09'46.0"N, 68°17'08.6"W</named-content></named-content>, 11.6 m, 17 December 2015, sand/rubble under coral ledge, night dive, coll. E Muller (<named-content xmlns:xlink="http://www.w3.org/1999/xlink" content-type="dwc:institutional_code" xlink:type="simple">USNM</named-content> 1291987).</p><p>Paratypes (all same locality, habitat, and collector, as holotype): 1 male 1.8 mm (<named-content xmlns:xlink="http://www.w3.org/1999/xlink" content-type="dwc:institutional_code" xlink:type="simple">USNM</named-content> 1291989), 1 male 2.2 mm (<named-content xmlns:xlink="http://www.w3.org/1999/xlink" content-type="dwc:institutional_code" xlink:type="simple">USNM</named-content> 1291988), 13.7 m; 1 male 0.9 mm, 1 female 1.5 mm, 27 January 2016 (<named-content xmlns:xlink="http://www.w3.org/1999/xlink" content-type="dwc:institutional_code" xlink:type="simple">USNM</named-content> 1292072); 1 ovigerous female 1.9 mm, 28 January 2016 (<named-content xmlns:xlink="http://www.w3.org/1999/xlink" content-type="dwc:institutional_code" xlink:type="simple">USNM</named-content> 1292073).</p></tp:treatment-sec><tp:treatment-sec sec-type="Non-type specimens (not collected) photographed in situ" id="SECID0EYBAG"><title>Non-type specimens (not collected) photographed in situ.</title><p>5 sex undertermined (Fig. <xref ref-type="fig" rid="F6">6C, E</xref>, and Suppl. material <xref ref-type="supplementary-material" rid="S3">3</xref>), "Something Special", <named-content xmlns:xlink="http://www.w3.org/1999/xlink" content-type="dwc:verbatimCoordinates" xlink:type="simple"><named-content content-type="geo-json" specific-use="{&#34;type&#34;:&#34;Point&#34;,&#34;coordinates&#34;:[-68.285722,12.162778]}" id="NCID0EJCAG" xlink:type="simple">12°09'46.0"N, 68°17'08.6"W</named-content></named-content>, ~10 m, night dive; 1 ovigerous female, 1 sex undetermined (color photos in Suppl. materials <xref ref-type="supplementary-material" rid="S1">1</xref>–<xref ref-type="supplementary-material" rid="S2">2</xref>), “Front Porch”, E Muller night dives 4125 095a and 4125 156z2, central W coast of Bonaire, <named-content xmlns:xlink="http://www.w3.org/1999/xlink" content-type="dwc:verbatimCoordinates" xlink:type="simple"><named-content content-type="geo-json" specific-use="{&#34;type&#34;:&#34;Point&#34;,&#34;coordinates&#34;:[-68.286667,12.165333]}" id="NCID0EZCAG" xlink:type="simple">12°09'55.2"N, 68°17'12.0"W</named-content></named-content>, night dive, 12.2 m, 17 September 2016.</p></tp:treatment-sec><tp:treatment-sec sec-type="description" id="SECID0E5CAG"><title>Description.</title><p>Shield (Fig. <xref ref-type="fig" rid="F1">1A</xref>) about as long as broad, weakly convex, well calcified, smooth except for weak depression behind each lateral projection; naked except for few short rows or tufts of fine setae. Rostrum acutely triangular, ending in small, sharp spine, and extending well beyond distal level of lateral projections. Anterior margins between rostrum and lateral projections concave. Lateral projections broadly triangular, ending in small, sharp spine. Anterolateral margins sloping. Accessory portions narrow, well calcified, fused to shield. Branchiostegite membranous; anterior margin rounded, setose.</p><fig id="F1" position="float" orientation="portrait"><label>Figure 1.</label><caption><p>
          <italic><tp:taxon-name><tp:taxon-name-part taxon-name-part-type="genus">Pylopaguropsis</tp:taxon-name-part> <tp:taxon-name-part taxon-name-part-type="species">mollymullerae</tp:taxon-name-part></tp:taxon-name></italic> sp. n., holotype male 2.4 mm, Bonaire (<named-content xmlns:xlink="http://www.w3.org/1999/xlink" content-type="dwc:institutional_code" xlink:type="simple">USNM</named-content> 1291987). <bold>A</bold> shield, cephalic appendages, dorsal <bold>B</bold> left antennal flagellum, dorsal <bold>C</bold> propodus and dactyl of righ pereopod 4, lateral <bold>D</bold> sternum and coxae of chelipeds and pereopods 2–5, ventral <bold>E</bold> telson, dorsal. Scale bars 1 mm for <bold>A, B, D</bold>; 0.5 mm for <bold>C, E</bold>.</p></caption><graphic xmlns:xlink="http://www.w3.org/1999/xlink" xlink:href="zookeys-646-139-g001.jpg" position="float" orientation="portrait" xlink:type="simple" id="oo_118850.jpg"/></fig><p>Ocular peduncles moderately long, about 0.8 as long as shield, slightly inflated basally and tapering to base of corneas, with dorsodistal row of long setae; corneas weakly dilated. Ocular acicles subtriangular, with strong terminal spine; separated basally by less than basal width of one acicle.</p><!--PageBreak--><p>Antennules (Fig. <xref ref-type="fig" rid="F1">1A</xref>) exceeding distal margins of corneas by 0.5–0.6 length of ultimate segment. Ultimate segment with few long dorsodistal setae. Penultimate and basal segments naked or with scattered short setae. Basal segment with laterodistal spine. Ventral flagellum with five or six articles.</p><p>Antennal peduncles (Fig. <xref ref-type="fig" rid="F1">1A</xref>) exceeding distal margins of corneas by 0.2 length of fifth segment. Fifth and fourth segments unarmed except for sparse setae. Third seg<!--PageBreak-->ment with strong ventromesial spine. Second segment naked or with scattered short setae; dorsolateral distal angle strongly produced, ending in small spine at tip; dorsomesial distal angle with small spine. First segment with small spine on lateral face distally. Acicle broadly curved outward, slightly exceeding distal margin of cornea, terminating in strong spine; with dorsomesial row of long setae. Flagellum (Fig. <xref ref-type="fig" rid="F1">1B</xref>) slightly exceeding extended right cheliped, densely setose, with setae &gt;1 - 8 flagellar articles in length.</p><p>Mandible (Fig. <xref ref-type="fig" rid="F2">2A</xref>) with edge of incisor process armed with three blunt calcareous teeth. Maxillule (Fig. <xref ref-type="fig" rid="F2">2B</xref>) with endopod slender, internal lobe with one long bristle. <!--PageBreak-->Maxilla (Fig. <xref ref-type="fig" rid="F2">2C</xref>) with endopodite slightly exceeding distal end of scaphognathite. First maxilliped (Fig. <xref ref-type="fig" rid="F2">2D</xref>) with endopodite not exceeding distal endite. Second maxilliped (Fig. <xref ref-type="fig" rid="F2">2E</xref>) without distinguishing characters. Third maxilliped (Fig. <xref ref-type="fig" rid="F2">2F</xref>) with merus armed with small blunt, dorsodistal spine; ischium with crista dentata consisting of about 13 small, subequal corneous teeth, two larger basal teeth, and one accessory <!--PageBreak-->tooth; basis with two sharp teeth on mesial margin; coxa with small distomesial spine. Sternite IX (of third maxillipeds) with small, sharp spine on each side of midline.</p><fig id="F2" position="float" orientation="portrait"><label>Figure 2.</label><caption><p>
          <italic><tp:taxon-name><tp:taxon-name-part taxon-name-part-type="genus">Pylopaguropsis</tp:taxon-name-part> <tp:taxon-name-part taxon-name-part-type="species">mollymullerae</tp:taxon-name-part></tp:taxon-name></italic> sp. n., paratype male 1.8 mm, Bonaire (<named-content xmlns:xlink="http://www.w3.org/1999/xlink" content-type="dwc:institutional_code" xlink:type="simple">USNM</named-content> 1291989). Left mouthparts, internal: <bold>A</bold> mandible <bold>B</bold> maxillule <bold>C</bold> maxilla <bold>D</bold> first maxilliped <bold>E</bold> second maxilliped <bold>F</bold> third maxilliped. Scale bar 0.5 mm.</p></caption><graphic xmlns:xlink="http://www.w3.org/1999/xlink" xlink:href="zookeys-646-139-g002.jpg" position="float" orientation="portrait" xlink:type="simple" id="oo_118851.jpg"/></fig><p>Chelipeds markedly asymmetrical. Right cheliped (Fig. <xref ref-type="fig" rid="F3">3A, B</xref>, <xref ref-type="fig" rid="F4">4A–E</xref>) massive, nearly naked, with chela operculate, ovate; fingers curving ventrally, broad basally and terminating in small, inwardly curved, corneous claw; cutting edges (Fig. Fig. <xref ref-type="fig" rid="F3">3B</xref>) uneven, minutely and sharply denticulate, fixed finger with large subtriangular tooth medially. Dactyl 0.8 times as long as palm, set very obliquely relative to longitudinal axis of chela; dorsoventrally flattened; dorsal surface weakly convex, unarmed except for scattered short setae; dorsomesial margin sharp, plate-like; ventral surface moderately concave, with longitudinal ridge parallel to mesial margin. Palm and fixed finger weakly convex, nearly naked or with scattered short setae; dorsal surfaces with scattered small, low tubercles on lateral half, smooth except for shallow longitudinal groove on mesial half; lateral margin sharply defined by minute denticles; mesial face strongly produced ventrally, ventromesial margin rounded; ventral surface smooth, deeply excavated, mesial face and lateral margin forming distinct, semi-cylindrical scoop-like surface. Carpus subtrapezoidal, naked; dorsal surface with dorsolateral and dorsomesial ridges marked by minute, sharp spines; lateral face sloping; ventrolateral margin unarmed; mesial face strongly sloping, distomesial margin with row of minute spines; ventral surface convex, smooth. Merus subtriangular, smooth; ventromesial margin minutely spinulose proximally except for row of moderately strong spines distally; ventrolateral margin unarmed. Ischium unarmed except for ventromesial row of setae.</p><fig id="F3" position="float" orientation="portrait"><label>Figure 3.</label><caption><p>
          <italic><tp:taxon-name><tp:taxon-name-part taxon-name-part-type="genus">Pylopaguropsis</tp:taxon-name-part> <tp:taxon-name-part taxon-name-part-type="species">mollymullerae</tp:taxon-name-part></tp:taxon-name></italic> sp. n., holotype male 2.4 mm, Bonaire (<named-content xmlns:xlink="http://www.w3.org/1999/xlink" content-type="dwc:institutional_code" xlink:type="simple">USNM</named-content> 1291987). <bold>A</bold> right cheliped, dorsal <bold>B</bold> dactyl and fixed finger of same, ventral <bold>C</bold> left cheliped, dorsal <bold>D</bold> same, lateral <bold>E</bold> same mesial. Scale bar 1 mm.</p></caption><graphic xmlns:xlink="http://www.w3.org/1999/xlink" xlink:href="zookeys-646-139-g003.jpg" position="float" orientation="portrait" xlink:type="simple" id="oo_118852.jpg"/></fig><fig id="F4" position="float" orientation="portrait"><label>Figure 4.</label><caption><p>
          <italic><tp:taxon-name><tp:taxon-name-part taxon-name-part-type="genus">Pylopaguropsis</tp:taxon-name-part> <tp:taxon-name-part taxon-name-part-type="species">mollymullerae</tp:taxon-name-part></tp:taxon-name></italic> sp. n., right cheliped. <bold>A</bold> ventral, holotype male 2.4 mm, Bonaire (<named-content xmlns:xlink="http://www.w3.org/1999/xlink" content-type="dwc:institutional_code" xlink:type="simple">USNM</named-content> 1291987) <bold>B–E</bold> dorsal (<bold>B</bold>), dorsomesial (<bold>C</bold>), ventral (<bold>D</bold>), ventromesial (<bold>E</bold>), paratype male 1.8 mm, Bonaire (<named-content xmlns:xlink="http://www.w3.org/1999/xlink" content-type="dwc:institutional_code" xlink:type="simple">USNM</named-content> 1291989). Scale bars 1 mm.</p></caption><graphic xmlns:xlink="http://www.w3.org/1999/xlink" xlink:href="zookeys-646-139-g004.jpg" position="float" orientation="portrait" xlink:type="simple" id="oo_118853.jpg"/></fig><p>Left cheliped (Fig. <xref ref-type="fig" rid="F3">3C–E</xref>) slender, reaching nearly to base of dactyl of right cheliped. Fingers each terminating in short, inwardly curved corneous claw; dactyl shorter than palm, cutting edge with row of closely set, minute corneous spinules, mesial face with few tufts of long setae; fixed finger with tufts of setae on lateral face, cutting edge with row of small, well-spaced calcareous teeth interspersed with fused corneous spinules. Palm smooth, naked except for tufts of long setae mostly on dorsomesial face. Carpus subtriangular; dorsal margin with row of tufts of setae, lacking spines. Merus nearly naked except for scattered tufts of setae; ventrolateral margin with row of few well-spaced spines usually on distal half; ventromesial margin unarmed. Ischium unarmed except for ventromesial row of setae.</p><p>Ambulatory legs or pereopods 2 and 3 (Fig. <xref ref-type="fig" rid="F5">5A–F</xref>) not significantly different left from right; meri to dactyls with lateral faces evenly convex, with long setae or tufts of setae on dorsal margins. Dactyl nearly straight, about 1.8 times as long as propodi, terminating in sharp corneous claw; dorsomesial margin with row of minute corneous spinules on distal half; ventromesial margin with row of 6–8 corneous spinules. Propodus slightly arched. Carpi each with small dorsodistal spine. Merus unarmed. Ischium with row of setae on ventral margins.</p><fig id="F5" position="float" orientation="portrait"><label>Figure 5.</label><caption><p>
          <italic><tp:taxon-name><tp:taxon-name-part taxon-name-part-type="genus">Pylopaguropsis</tp:taxon-name-part> <tp:taxon-name-part taxon-name-part-type="species">mollymullerae</tp:taxon-name-part></tp:taxon-name></italic> sp. n., holotype male 2.4 mm, Bonaire (<named-content xmlns:xlink="http://www.w3.org/1999/xlink" content-type="dwc:institutional_code" xlink:type="simple">USNM</named-content> 1291987). <bold>A</bold> left pereopod 2, lateral <bold>B</bold> left pereopod 3 (dactyl tip missing), lateral <bold>C</bold> right pereopod 2, lateral <bold>D</bold> dactyl of same, mesial <bold>E</bold> right pereopod 3, lateral <bold>F</bold> dactyl of same, mesial. Scale bar 1 mm.</p></caption><graphic xmlns:xlink="http://www.w3.org/1999/xlink" xlink:href="zookeys-646-139-g005.jpg" position="float" orientation="portrait" xlink:type="simple" id="oo_118854.jpg"/></fig><p>Sternite XII (of pereopod 3; Fig. <xref ref-type="fig" rid="F1">1D</xref>) with anterior lobe weakly rounded, setose.</p><p>Pereopod 4 (Fig. <xref ref-type="fig" rid="F1">1C</xref>) semichelate. Dactyl subtriangular, terminating in sharp, corneous claw, lacking preungual process; with ventrolateral row of minute, fused corneous teeth. Propodal rasp consisting of one distal row of lanceolate scales.</p><p>Pereopod 5 chelate. Propodal rasp occupying nearly half of lateral face of propodus.</p><!--PageBreak--><p>Sternite XIV (pereopod 5) subdivided anteriorly into two subrectangular, setose lobes (Fig. <xref ref-type="fig" rid="F1">1D</xref>).</p><p>Uropods strongly asymmetrical. Telson (Fig. <xref ref-type="fig" rid="F1">1E</xref>) with distinct lateral indentations separating anterior and posterior lobes; posterior lobes subtriangular, nearly symmetrical, separated by deep, narrow median cleft, distal margins armed with row of small, sharp spines and blunt laterodistal angle.</p><p>Male with paired gonopores (Fig. <xref ref-type="fig" rid="F1">1D</xref>), and unpaired left pleopods 2–5. Female with paired pleopods 1 modified as gonopods, and unpaired left pleopods 2–5 (pleopod 5 not ovigerous).</p></tp:treatment-sec><tp:treatment-sec sec-type="Coloration" id="SECID0ETNAG"><title>Coloration</title><p>
              <bold>(Fig. <xref ref-type="fig" rid="F6">6A, B</xref>, Suppl. materials <xref ref-type="supplementary-material" rid="S1">1</xref>–<xref ref-type="supplementary-material" rid="S3">3</xref>).</bold> General background color white with bright red stripes. Shield white with two pairs of oblique red stripes on each side of anterior half. Ocular peduncles white with two red stripes uniting across corneas. Corneas transparent, with black colored core. Antennular peduncle white with red dorsal stripe. Antennal peduncles white with red dorsal and ventral red stripe; antennal acicle white with red dorsal stripe; flagellum light red. Right cheliped with dorsal surfaces of chela, carpus and merus light red, and mesial faces with continuous red stripe; lateral faces of carpus and merus white with continuous red stripe. Left cheliped white with dorsal, lateral, and mesial red stripes. Ambulatory legs or pereopods 2 and 3, with dactyl white with red lateral and mesial stripes; merus to propodus with dorsal, lateral and mesial red stripes; ischium white with red dorsal stripe.</p><fig id="F6" position="float" orientation="portrait"><label>Figure 6.</label><caption><p>In situ photographs of <italic><tp:taxon-name><tp:taxon-name-part taxon-name-part-type="genus">Pylopaguropsis</tp:taxon-name-part> <tp:taxon-name-part taxon-name-part-type="species">mollymullerae</tp:taxon-name-part></tp:taxon-name></italic> sp. n. and its habitat at Bonaire diving site “Something Special”. <bold>A</bold> holotype male 2.4 mm, Bonaire (<named-content xmlns:xlink="http://www.w3.org/1999/xlink" content-type="dwc:institutional_code" xlink:type="simple">USNM</named-content> 1291987) <bold>B</bold> paratype male 1.8 mm, Bonaire (<named-content xmlns:xlink="http://www.w3.org/1999/xlink" content-type="dwc:institutional_code" xlink:type="simple">USNM</named-content> 1291989) <bold>C</bold> three individuals of <italic><tp:taxon-name><tp:taxon-name-part taxon-name-part-type="genus">Pylopaguropsis</tp:taxon-name-part> <tp:taxon-name-part taxon-name-part-type="species">mollymullerae</tp:taxon-name-part></tp:taxon-name></italic> sp. n. (foreground, not collected) in den with “broad banded moray” <italic><tp:taxon-name><tp:taxon-name-part taxon-name-part-type="genus">Channomuraena</tp:taxon-name-part> <tp:taxon-name-part taxon-name-part-type="species">vittata</tp:taxon-name-part></tp:taxon-name></italic> <bold>D</bold> coral ledge habitat, with arrow indicating entrance to crevice where five specimens of <italic><tp:taxon-name><tp:taxon-name-part taxon-name-part-type="genus">Pylopaguropsis</tp:taxon-name-part> <tp:taxon-name-part taxon-name-part-type="species">mollymullerae</tp:taxon-name-part></tp:taxon-name></italic> sp. n. were collected <bold>E</bold> individual of <italic><tp:taxon-name><tp:taxon-name-part taxon-name-part-type="genus">Pylopaguropsis</tp:taxon-name-part> <tp:taxon-name-part taxon-name-part-type="species">mollymullerae</tp:taxon-name-part></tp:taxon-name></italic> sp. n. (expanded and enhanced in oval inset, not collected) on body surface of “broad banded moray” <italic><tp:taxon-name><tp:taxon-name-part taxon-name-part-type="genus">Channomuraena</tp:taxon-name-part> <tp:taxon-name-part taxon-name-part-type="species">vittata</tp:taxon-name-part></tp:taxon-name></italic>, with frontal portion of brachyuran <italic><tp:taxon-name><tp:taxon-name-part taxon-name-part-type="genus">Achelous</tp:taxon-name-part> <tp:taxon-name-part taxon-name-part-type="species">sebae</tp:taxon-name-part></tp:taxon-name></italic> visible on lower right.</p></caption><graphic xmlns:xlink="http://www.w3.org/1999/xlink" xlink:href="zookeys-646-139-g006.jpg" position="float" orientation="portrait" xlink:type="simple" id="oo_118855.jpg"/></fig></tp:treatment-sec><tp:treatment-sec sec-type="distribution" id="SECID0EVRAG"><title>Distribution.</title><p>So far known only from the island of Bonaire, Lesser Antilles, southern Caribbean Sea; depth: 11.6–13.7 m.</p></tp:treatment-sec><tp:treatment-sec sec-type="etymology" id="SECID0E1RAG"><title>Etymology.</title><p>The name of this new species is given to acknowledge the efforts of the collector, photographer and environmentalist, Ms Ellen Muller, who when informed of the intended honor, preferred that the name of her granddaughter, Ms Molly Muller, <!--PageBreak-->be used, in hopes to inspire her to continue the tradition of protecting the amazing and fragile diversity of marine life in Bonaire.</p></tp:treatment-sec><tp:treatment-sec sec-type="Common name" id="SECID0ECSAG"><title>Common name.</title><p>“Candy striped hermit crab”, in reference to the bright white and red striped color pattern that is similar to that of traditional candy cane.</p></tp:treatment-sec><tp:treatment-sec sec-type="Affinities" id="SECID0EHSAG"><title>Affinities.</title><p>
              <italic><tp:taxon-name><tp:taxon-name-part taxon-name-part-type="genus">Pylopaguropsis</tp:taxon-name-part> <tp:taxon-name-part taxon-name-part-type="species">mollymullerae</tp:taxon-name-part></tp:taxon-name></italic> sp. n. is remarkably similar in morphology to <italic><tp:taxon-name><tp:taxon-name-part taxon-name-part-type="genus">Pylopaguropsis</tp:taxon-name-part> <tp:taxon-name-part taxon-name-part-type="species">teevana</tp:taxon-name-part></tp:taxon-name></italic>, a species distributed in the tropical eastern Pacific from Colombia <!--PageBreak-->to Ecuador, including the Galapagos Islands. There is such minimal differentiation between the two species that they can be considered geminate. They are unique among congeners and even among other <tp:taxon-name><tp:taxon-name-part taxon-name-part-type="family">Paguridae</tp:taxon-name-part></tp:taxon-name>, in the unusual structure of the right chela, with a ventral surface deeply excavated, forming a semi-cylindrical scoop-like surface (Fig. <xref ref-type="fig" rid="F4">4A, D, E</xref>). Both species also have antennal flagella with long, dense setae. The condition of the antennal flagella was not mentioned by <xref ref-type="bibr" rid="B23">McLaughlin and Haig (1989)</xref> in their redescription of <italic><tp:taxon-name><tp:taxon-name-part taxon-name-part-type="genus">Pylopaguropsis</tp:taxon-name-part> <tp:taxon-name-part taxon-name-part-type="species">teevana</tp:taxon-name-part></tp:taxon-name></italic>, although in her description <xref ref-type="bibr" rid="B8">Boone (1932</xref>: fig. 4, as <italic><tp:taxon-name><tp:taxon-name-part taxon-name-part-type="genus">Galapagurus</tp:taxon-name-part> <tp:taxon-name-part taxon-name-part-type="species">teevanus</tp:taxon-name-part></tp:taxon-name></italic>) did illustrate this setal condition, noting that the flagella have “long radiating setae”. The only differences detected between these two species are minor, as follows: the antennal acicles slightly exceed the corneas, whereas the acicles do not reach the distal margin of the cornea in <italic><tp:taxon-name><tp:taxon-name-part taxon-name-part-type="genus">Pylopaguropsis</tp:taxon-name-part> <tp:taxon-name-part taxon-name-part-type="species">teevana</tp:taxon-name-part></tp:taxon-name></italic>; the dorsal surfaces of the right chela is smooth (dactyl) or with only scattered minute tubercles on the lateral half (palm), whereas the same surfaces have numerous albeit well-spaced small tubercles in <italic><tp:taxon-name><tp:taxon-name-part taxon-name-part-type="genus">Pylopaguropsis</tp:taxon-name-part> <tp:taxon-name-part taxon-name-part-type="species">teevana</tp:taxon-name-part></tp:taxon-name></italic>; and the lateral face of the dactyl of right pereopod 3 is evenly convex, whereas the lateral surface is slightly flattened in <italic><tp:taxon-name><tp:taxon-name-part taxon-name-part-type="genus">Pylopaguropsis</tp:taxon-name-part> <tp:taxon-name-part taxon-name-part-type="species">teevana</tp:taxon-name-part></tp:taxon-name></italic>. Although coloration was <!--PageBreak-->only briefly described by <xref ref-type="bibr" rid="B23">McLaughlin and Haig (1989</xref>: 159, based on AJ Provenzano, Jr’s color notes) for <italic><tp:taxon-name><tp:taxon-name-part taxon-name-part-type="genus">Pylopaguropsis</tp:taxon-name-part> <tp:taxon-name-part taxon-name-part-type="species">teevana</tp:taxon-name-part></tp:taxon-name></italic>, it appears that at least the striped pattern of that eastern Pacific species is similar to that of the Caribbean <italic><tp:taxon-name><tp:taxon-name-part taxon-name-part-type="genus">Pylopaguropsis</tp:taxon-name-part> <tp:taxon-name-part taxon-name-part-type="species">mollymullerae</tp:taxon-name-part></tp:taxon-name></italic> sp. n. In this new species, however, the stripes are bright red over white, whereas in <italic><tp:taxon-name><tp:taxon-name-part taxon-name-part-type="genus">Pylopaguropsis</tp:taxon-name-part> <tp:taxon-name-part taxon-name-part-type="species">teevana</tp:taxon-name-part></tp:taxon-name></italic> the stripes are brown over light cream.</p><p>Given that the dactyls of the left and right pereopods 3 in <italic><tp:taxon-name><tp:taxon-name-part taxon-name-part-type="genus">Pylopaguropsis</tp:taxon-name-part> <tp:taxon-name-part taxon-name-part-type="species">mollymullerae</tp:taxon-name-part></tp:taxon-name></italic> sp. n. are similar, this new species belongs in the <italic><tp:taxon-name><tp:taxon-name-part taxon-name-part-type="species">teevana</tp:taxon-name-part></tp:taxon-name></italic> group of species of this genus as defined by <xref ref-type="bibr" rid="B23">McLaughlin and Haig (1989)</xref>.</p></tp:treatment-sec><tp:treatment-sec sec-type="habitat" id="SECID0EIXAG"><title>Habitat and behavior.</title><p>As previously mentioned, <italic><tp:taxon-name><tp:taxon-name-part taxon-name-part-type="genus">Pylopaguropsis</tp:taxon-name-part> <tp:taxon-name-part taxon-name-part-type="species">mollymullerae</tp:taxon-name-part></tp:taxon-name></italic> sp. n. was first photographed fortuitously, but not collected, while observing the “flaming reef lobster” <italic><tp:taxon-name><tp:taxon-name-part taxon-name-part-type="genus">Enoplometopus</tp:taxon-name-part> <tp:taxon-name-part taxon-name-part-type="species">antillensis</tp:taxon-name-part></tp:taxon-name></italic>. Five of the six specimens collected of <italic><tp:taxon-name><tp:taxon-name-part taxon-name-part-type="genus">Pylopaguropsis</tp:taxon-name-part> <tp:taxon-name-part taxon-name-part-type="species">mollymullerae</tp:taxon-name-part></tp:taxon-name></italic> sp. n. were found living in gastropod shells, and obtained during dives in late afternoon or at night inside a crevice under a large coral ledge about 3.6 m wide by 1.5 m high at the site “Something Special” (Fig. <xref ref-type="fig" rid="F6">6D</xref>). The sixth specimen was collected a short distance north of that ledge, at a slightly shallower depth. Specimens were photographed, but not collected, in a crevice where a large “broad banded moray” <italic><tp:taxon-name><tp:taxon-name-part taxon-name-part-type="genus">Channomuraena</tp:taxon-name-part> <tp:taxon-name-part taxon-name-part-type="species">vittata</tp:taxon-name-part></tp:taxon-name></italic>, has been known to divers to live for many years (Fig. <xref ref-type="fig" rid="F6">6C, E</xref>). An “ocellate swimming crab”, <italic><tp:taxon-name><tp:taxon-name-part taxon-name-part-type="genus">Achelous</tp:taxon-name-part> <tp:taxon-name-part taxon-name-part-type="species">sebae</tp:taxon-name-part></tp:taxon-name></italic> (H. Milne Edwards, 1834), was also observed at this crevice (Fig. <xref ref-type="fig" rid="F6">6E</xref>). It appears that this new species is reclusive, and prefers to hide in the deep, dark recesses of crevices under coral ledges where divers (E Muller, pers. comm.) occasionally have also observed two other species of moray eels, the “spotted moray” <italic><tp:taxon-name><tp:taxon-name-part taxon-name-part-type="genus">Gymnothorax</tp:taxon-name-part> <tp:taxon-name-part taxon-name-part-type="species">moringa</tp:taxon-name-part></tp:taxon-name></italic> (Cuvier, 1829), and the “green moray” <italic><tp:taxon-name><tp:taxon-name-part taxon-name-part-type="genus">Gymnothorax</tp:taxon-name-part> <tp:taxon-name-part taxon-name-part-type="species">funebris</tp:taxon-name-part></tp:taxon-name></italic> Ranzani, 1839. After the discovery of specimens of <italic><tp:taxon-name><tp:taxon-name-part taxon-name-part-type="genus">Pylopaguropsis</tp:taxon-name-part> <tp:taxon-name-part taxon-name-part-type="species">mollymullerae</tp:taxon-name-part></tp:taxon-name></italic> sp. n., additional photographs were taken at the site “Front Porch”, and a video at the site “Something Special”, in order to document any particular behavior (see Suppl. materials <xref ref-type="supplementary-material" rid="S1">1</xref>–<xref ref-type="supplementary-material" rid="S3">3</xref>). Frequently, one or more individuals of this this new hermit crab species were seen in close proximity of a moray eel, and in one instance clearly on its body (Fig. <xref ref-type="fig" rid="F6">6E</xref>).</p></tp:treatment-sec><tp:treatment-sec><!--Section generated to contain objects referenced in tp:taxon-treatment.--><table-wrap id="T1" position="float" orientation="portrait"><label>Table 1.</label><caption><p>List of species of <italic><tp:taxon-name><tp:taxon-name-part taxon-name-part-type="genus">Pylopaguropsis</tp:taxon-name-part></tp:taxon-name></italic> Alcock, 1905 from the world, with their general geographic and bathymetric distribution. <abbrev xmlns:xlink="http://www.w3.org/1999/xlink" id="ABBRID0EKOAC" xlink:type="simple">CNP<def><p>: Central North Pacific</p></def></abbrev>; <abbrev xmlns:xlink="http://www.w3.org/1999/xlink" id="ABBRID0EQOAC" xlink:type="simple">EP<def><p>: eastern Pacific</p></def></abbrev>; <abbrev xmlns:xlink="http://www.w3.org/1999/xlink" id="ABBRID0EWOAC" xlink:type="simple">IO<def><p>: Indian Ocean</p></def></abbrev>; <abbrev xmlns:xlink="http://www.w3.org/1999/xlink" id="ABBRID0E5OAC" xlink:type="simple">IWP<def><p>: Indo-West Pacific</p></def></abbrev>; <abbrev xmlns:xlink="http://www.w3.org/1999/xlink" id="ABBRID0EEPAC" xlink:type="simple">RS<def><p>: Red Sea</p></def></abbrev>; <abbrev xmlns:xlink="http://www.w3.org/1999/xlink" id="ABBRID0EKPAC" xlink:type="simple">SEP<def><p>: southeastern Pacific</p></def></abbrev>; <abbrev xmlns:xlink="http://www.w3.org/1999/xlink" id="ABBRID0EQPAC" xlink:type="simple">WA<def><p>: western Atlantic</p></def></abbrev>; <abbrev xmlns:xlink="http://www.w3.org/1999/xlink" id="ABBRID0EYPAC" xlink:type="simple">WP<def><p>: western Pacific</p></def></abbrev>.</p></caption><table id="TID0EYDAG" rules="all"><tbody><tr><th rowspan="1" colspan="1">Genus/species</th><th rowspan="1" colspan="1">Geographic distribution</th><th rowspan="1" colspan="1">Depth range (m)</th><th rowspan="1" colspan="1">Habitat</th><th rowspan="1" colspan="1">References</th></tr><tr><td rowspan="1" colspan="1">
              <italic><tp:taxon-name><tp:taxon-name-part taxon-name-part-type="genus">Pylopaguropsis</tp:taxon-name-part> <tp:taxon-name-part taxon-name-part-type="species">atlantica</tp:taxon-name-part></tp:taxon-name></italic> Wass, 1963</td><td rowspan="1" colspan="1">
                <abbrev xmlns:xlink="http://www.w3.org/1999/xlink" xlink:title="western Atlantic" id="ABBRID0EGBAE" xlink:type="simple">WA</abbrev>: southeast Florida, USA; Straits of Florida; Colombia; Suriname</td><td rowspan="1" colspan="1">84–200</td><td rowspan="1" colspan="1">coral, rock</td><td rowspan="1" colspan="1">
                <xref ref-type="bibr" rid="B32">Wass 1963</xref>, <xref ref-type="bibr" rid="B9">Bullis and Thompson 1965</xref>, <xref ref-type="bibr" rid="B23">McLaughlin and Haig 1989</xref>, <xref ref-type="bibr" rid="B10">Campos et al. 2005</xref></td></tr><tr><td rowspan="1" colspan="1">
              <italic><tp:taxon-name><tp:taxon-name-part taxon-name-part-type="genus">Pylopaguropsis</tp:taxon-name-part> <tp:taxon-name-part taxon-name-part-type="species">bellula</tp:taxon-name-part></tp:taxon-name></italic> Osawa &amp; Okuno, 2007</td><td rowspan="1" colspan="1">
                <abbrev xmlns:xlink="http://www.w3.org/1999/xlink" xlink:title="western Pacific" id="ABBRID0E4CAE" xlink:type="simple">WP</abbrev>: Ryukyus Islands, Japan</td><td rowspan="1" colspan="1">18–30</td><td rowspan="1" colspan="1">submarine caves or dark crevices on fore reef slopes</td><td rowspan="1" colspan="1">
                <xref ref-type="bibr" rid="B27">Osawa and Okuno 2007</xref>, <xref ref-type="bibr" rid="B3">Arima 2014</xref></td></tr><tr><td rowspan="1" colspan="1">
              <italic><tp:taxon-name><tp:taxon-name-part taxon-name-part-type="genus">Pylopaguropsis</tp:taxon-name-part> <tp:taxon-name-part taxon-name-part-type="species">fimbriata</tp:taxon-name-part></tp:taxon-name></italic> McLaughlin &amp; Haig, 1989</td><td rowspan="1" colspan="1">
                <abbrev xmlns:xlink="http://www.w3.org/1999/xlink" xlink:title="Indo-West Pacific" id="ABBRID0EFEAE" xlink:type="simple">IWP</abbrev>: Okinawa, Japan; Guam; east Malaysia; Indonesia</td><td rowspan="1" colspan="1">10–15</td><td rowspan="1" colspan="1">hard bottom, coral, dark crevices on rocky walls</td><td rowspan="1" colspan="1">
                <xref ref-type="bibr" rid="B23">McLaughlin and Haig 1989</xref>, <xref ref-type="bibr" rid="B4">Asakura 2000</xref>, <xref ref-type="bibr" rid="B3">Arima 2014</xref></td></tr><tr><td rowspan="1" colspan="1">
              <italic><tp:taxon-name><tp:taxon-name-part taxon-name-part-type="genus">Pylopaguropsis</tp:taxon-name-part> <tp:taxon-name-part taxon-name-part-type="species">furusei</tp:taxon-name-part></tp:taxon-name></italic> Asakura, 2000</td><td rowspan="1" colspan="1">
                <abbrev xmlns:xlink="http://www.w3.org/1999/xlink" xlink:title="western Pacific" id="ABBRID0ERFAE" xlink:type="simple">WP</abbrev>: Ogasawara Islands, Japan</td><td rowspan="1" colspan="1">3–30</td><td rowspan="1" colspan="1">hard bottom, coral, crevices on rocky walls</td><td rowspan="1" colspan="1">
                <xref ref-type="bibr" rid="B4">Asakura 2000</xref>, <xref ref-type="bibr" rid="B3">Arima 2014</xref></td></tr><tr><td rowspan="1" colspan="1">
              <italic><tp:taxon-name><tp:taxon-name-part taxon-name-part-type="genus">Pylopaguropsis</tp:taxon-name-part> <tp:taxon-name-part taxon-name-part-type="species">garciai</tp:taxon-name-part></tp:taxon-name></italic> McLaughlin &amp; Haig, 1989</td><td rowspan="1" colspan="1">
                <abbrev xmlns:xlink="http://www.w3.org/1999/xlink" xlink:title="southeastern Pacific" id="ABBRID0EZGAE" xlink:type="simple">SEP</abbrev>: Easter Island, Chile</td><td rowspan="1" colspan="1">40</td><td rowspan="1" colspan="1">probably coral or hard bottom</td><td rowspan="1" colspan="1">
                <xref ref-type="bibr" rid="B23">McLaughlin and Haig 1989</xref>
              </td></tr><tr><td rowspan="1" colspan="1">
              <italic><tp:taxon-name><tp:taxon-name-part taxon-name-part-type="genus">Pylopaguropsis</tp:taxon-name-part> <tp:taxon-name-part taxon-name-part-type="species">granulata</tp:taxon-name-part></tp:taxon-name></italic> Asakura, 2000</td><td rowspan="1" colspan="1">
                <abbrev xmlns:xlink="http://www.w3.org/1999/xlink" xlink:title="western Pacific" id="ABBRID0E5HAE" xlink:type="simple">WP</abbrev>: Okinawa, Japan</td><td rowspan="1" colspan="1">10</td><td rowspan="1" colspan="1">coral, hard bottom, crevices</td><td rowspan="1" colspan="1">
                <xref ref-type="bibr" rid="B4">Asakura 2000</xref>, <xref ref-type="bibr" rid="B3">Arima 2014</xref></td></tr><tr><td rowspan="1" colspan="1">
              <italic><tp:taxon-name><tp:taxon-name-part taxon-name-part-type="genus">Pylopaguropsis</tp:taxon-name-part> <tp:taxon-name-part taxon-name-part-type="species">keijii</tp:taxon-name-part></tp:taxon-name></italic> McLaughlin &amp; Haig, 1989</td><td rowspan="1" colspan="1">
                <abbrev xmlns:xlink="http://www.w3.org/1999/xlink" xlink:title="Central North Pacific" id="ABBRID0EGJAE" xlink:type="simple">CNP</abbrev>, <abbrev xmlns:xlink="http://www.w3.org/1999/xlink" xlink:title="Indo-West Pacific" id="ABBRID0EKJAE" xlink:type="simple">IWP</abbrev>: Hawaii; Okinawa, Japan; Guam and West Caroline Islands; Maldives; Zanzibar</td><td rowspan="1" colspan="1">10–17</td><td rowspan="1" colspan="1">coral (<italic><tp:taxon-name><tp:taxon-name-part taxon-name-part-type="genus">Pocillopora</tp:taxon-name-part> <tp:taxon-name-part taxon-name-part-type="species">meandrina</tp:taxon-name-part></tp:taxon-name></italic>), crevices on rocky walls</td><td rowspan="1" colspan="1">
                <xref ref-type="bibr" rid="B23">McLaughlin and Haig 1989</xref>, <xref ref-type="bibr" rid="B4">Asakura 2000</xref>, <xref ref-type="bibr" rid="B3">Arima 2014</xref></td></tr><tr><td rowspan="1" colspan="1">
              <italic><tp:taxon-name><tp:taxon-name-part taxon-name-part-type="genus">Pylopaguropsis</tp:taxon-name-part> <tp:taxon-name-part taxon-name-part-type="species">laevispinosa</tp:taxon-name-part></tp:taxon-name></italic> McLaughlin &amp; Haig, 1989</td><td rowspan="1" colspan="1">
                <abbrev xmlns:xlink="http://www.w3.org/1999/xlink" xlink:title="western Pacific" id="ABBRID0EBLAE" xlink:type="simple">WP</abbrev>: Okinawa, Ryukyus Islands, Japan</td><td rowspan="1" colspan="1">3–70.1</td><td rowspan="1" colspan="1">probably coral or hard bottom</td><td rowspan="1" colspan="1">
                <xref ref-type="bibr" rid="B23">McLaughlin and Haig 1989</xref>, <xref ref-type="bibr" rid="B18">Komai and Osawa 2004</xref></td></tr><tr><td rowspan="1" colspan="1">
              <italic><tp:taxon-name><tp:taxon-name-part taxon-name-part-type="genus">Pylopaguropsis</tp:taxon-name-part> <tp:taxon-name-part taxon-name-part-type="species">lemaitrei</tp:taxon-name-part></tp:taxon-name></italic> Asakura &amp; Paulay, 2003</td><td rowspan="1" colspan="1">SP: Marquesas and Tuamotu Archipelago, French Polynesia</td><td rowspan="1" colspan="1">4.6–12.2</td><td rowspan="1" colspan="1">under rocks on outer reef slope</td><td rowspan="1" colspan="1">
                <xref ref-type="bibr" rid="B6">Asakura and Paulay 2003</xref>
              </td></tr><tr><td rowspan="1" colspan="1">
              <italic><tp:taxon-name><tp:taxon-name-part taxon-name-part-type="genus">Pylopaguropsis</tp:taxon-name-part> <tp:taxon-name-part taxon-name-part-type="species">lewinsohni</tp:taxon-name-part></tp:taxon-name></italic> McLaughlin &amp; Haig, 1989</td><td rowspan="1" colspan="1">
                <abbrev xmlns:xlink="http://www.w3.org/1999/xlink" xlink:title="Red Sea" id="ABBRID0ENNAE" xlink:type="simple">RS</abbrev>: Gulf Aqaba</td><td rowspan="1" colspan="1">0–10</td><td rowspan="1" colspan="1">coral, dark crevices on rocky walls</td><td rowspan="1" colspan="1">
                <xref ref-type="bibr" rid="B23">McLaughlin and Haig 1989</xref>, <xref ref-type="bibr" rid="B3">Arima 2014</xref></td></tr><tr><td rowspan="1" colspan="1">
              <italic><tp:taxon-name><tp:taxon-name-part taxon-name-part-type="genus">Pylopaguropsis</tp:taxon-name-part> <tp:taxon-name-part taxon-name-part-type="species">magnimanus</tp:taxon-name-part></tp:taxon-name></italic> (Henderson, 1896)</td><td rowspan="1" colspan="1">
                <abbrev xmlns:xlink="http://www.w3.org/1999/xlink" xlink:title="Indian Ocean" id="ABBRID0EVOAE" xlink:type="simple">IO</abbrev>: Bay of Bengal to Sri Lanka; northern Arabian Sea</td><td rowspan="1" colspan="1">119–397</td><td rowspan="1" colspan="1">soft bottom (mud)</td><td rowspan="1" colspan="1">
                <xref ref-type="bibr" rid="B1">Alcock 1902</xref>, <xref ref-type="bibr" rid="B23">McLaughlin and Haig 1989</xref></td></tr><tr><td rowspan="1" colspan="1">
              <italic><tp:taxon-name><tp:taxon-name-part taxon-name-part-type="genus">Pylopaguropsis</tp:taxon-name-part> <tp:taxon-name-part taxon-name-part-type="species">mollymullerae</tp:taxon-name-part></tp:taxon-name></italic> sp. n.</td><td rowspan="1" colspan="1">
                <abbrev xmlns:xlink="http://www.w3.org/1999/xlink" xlink:title="western Atlantic" id="ABBRID0EAQAE" xlink:type="simple">WA</abbrev>: Bonaire, southern Caribbean</td><td rowspan="1" colspan="1">11.6–13.7</td><td rowspan="1" colspan="1">in crevices under coral ledges</td><td rowspan="1" colspan="1">This report</td></tr><tr><td rowspan="1" colspan="1">
              <italic><tp:taxon-name><tp:taxon-name-part taxon-name-part-type="genus">Pylopaguropsis</tp:taxon-name-part> <tp:taxon-name-part taxon-name-part-type="species">pustulosa</tp:taxon-name-part></tp:taxon-name></italic> McLaughlin &amp; Haig, 1989</td><td rowspan="1" colspan="1">
                <abbrev xmlns:xlink="http://www.w3.org/1999/xlink" xlink:title="Indian Ocean" id="ABBRID0EDRAE" xlink:type="simple">IO</abbrev>: Somalia</td><td rowspan="1" colspan="1">90</td><td rowspan="1" colspan="1">unknown</td><td rowspan="1" colspan="1">
                <xref ref-type="bibr" rid="B23">McLaughlin and Haig 1989</xref>
              </td></tr><tr><td rowspan="1" colspan="1">
              <italic><tp:taxon-name><tp:taxon-name-part taxon-name-part-type="genus">Pylopaguropsis</tp:taxon-name-part> <tp:taxon-name-part taxon-name-part-type="species">pygmaeus</tp:taxon-name-part></tp:taxon-name></italic> Rahayu &amp; Komai, 2013</td><td rowspan="1" colspan="1">
                <abbrev xmlns:xlink="http://www.w3.org/1999/xlink" xlink:title="western Pacific" id="ABBRID0ELSAE" xlink:type="simple">WP</abbrev>: Philippines</td><td rowspan="1" colspan="1">80–128</td><td rowspan="1" colspan="1">sand on echinoderms bed</td><td rowspan="1" colspan="1">
                <xref ref-type="bibr" rid="B28">Rahayu and Komai 2013</xref>
              </td></tr><tr><td rowspan="1" colspan="1">
              <italic><tp:taxon-name><tp:taxon-name-part taxon-name-part-type="genus">Pylopaguropsis</tp:taxon-name-part> <tp:taxon-name-part taxon-name-part-type="species">rahayuae</tp:taxon-name-part></tp:taxon-name></italic> Asakura, 2010</td><td rowspan="1" colspan="1">
                <abbrev xmlns:xlink="http://www.w3.org/1999/xlink" xlink:title="western Pacific" id="ABBRID0EQTAE" xlink:type="simple">WP</abbrev>: Philippines</td><td rowspan="1" colspan="1">4–30</td><td rowspan="1" colspan="1">reef wall with cave, reef platform and slope</td><td rowspan="1" colspan="1">
                <xref ref-type="bibr" rid="B5">Asakura 2010</xref>
              </td></tr><tr><td rowspan="1" colspan="1">
              <italic><tp:taxon-name><tp:taxon-name-part taxon-name-part-type="genus">Pylopaguropsis</tp:taxon-name-part> <tp:taxon-name-part taxon-name-part-type="species">similis</tp:taxon-name-part></tp:taxon-name></italic> Rahayu &amp; Komai, 2013</td><td rowspan="1" colspan="1">
                <abbrev xmlns:xlink="http://www.w3.org/1999/xlink" xlink:title="western Pacific" id="ABBRID0EVUAE" xlink:type="simple">WP</abbrev>: Philippines</td><td rowspan="1" colspan="1">100</td><td rowspan="1" colspan="1">unknown</td><td rowspan="1" colspan="1">
                <xref ref-type="bibr" rid="B28">Rahayu and Komai 2013</xref>
              </td></tr><tr><td rowspan="1" colspan="1">
              <italic><tp:taxon-name><tp:taxon-name-part taxon-name-part-type="genus">Pylopaguropsis</tp:taxon-name-part> <tp:taxon-name-part taxon-name-part-type="species">speciosa</tp:taxon-name-part></tp:taxon-name></italic> McLaughlin &amp; Haig, 1989</td><td rowspan="1" colspan="1">
                <abbrev xmlns:xlink="http://www.w3.org/1999/xlink" xlink:title="western Pacific" id="ABBRID0E1VAE" xlink:type="simple">WP</abbrev>: Okinawa, Japan</td><td rowspan="1" colspan="1">10–610</td><td rowspan="1" colspan="1">coral or hard bottom, crevices</td><td rowspan="1" colspan="1">
                <xref ref-type="bibr" rid="B23">McLaughlin and Haig 1989</xref>, <xref ref-type="bibr" rid="B4">Asakura 2000</xref>, <xref ref-type="bibr" rid="B3">Arima 2014</xref></td></tr><tr><td rowspan="1" colspan="1">
              <italic><tp:taxon-name><tp:taxon-name-part taxon-name-part-type="genus">Pylopaguropsis</tp:taxon-name-part> <tp:taxon-name-part taxon-name-part-type="species">teevana</tp:taxon-name-part></tp:taxon-name></italic> (Boone, 1932)</td><td rowspan="1" colspan="1">
                <abbrev xmlns:xlink="http://www.w3.org/1999/xlink" xlink:title="eastern Pacific" id="ABBRID0EGXAE" xlink:type="simple">EP</abbrev>: Colombia; Ecuador; Galapagos Islands</td><td rowspan="1" colspan="1">0.3–9.7</td><td rowspan="1" colspan="1">probably coral or hard bottom</td><td rowspan="1" colspan="1">
                <xref ref-type="bibr" rid="B8">Boone 1932</xref>, <xref ref-type="bibr" rid="B23">McLaughlin and Haig 1989</xref></td></tr><tr><td rowspan="1" colspan="1">
              <italic><tp:taxon-name><tp:taxon-name-part taxon-name-part-type="genus">Pylopaguropsis</tp:taxon-name-part> <tp:taxon-name-part taxon-name-part-type="species">vicina</tp:taxon-name-part></tp:taxon-name></italic> Komai &amp; Osawa, 2004</td><td rowspan="1" colspan="1">
                <abbrev xmlns:xlink="http://www.w3.org/1999/xlink" xlink:title="Indo-West Pacific" id="ABBRID0EOYAE" xlink:type="simple">IWP</abbrev>: Kii Peninsula and Nansei Islands, Japan; Banda Sea, Indonesia</td><td rowspan="1" colspan="1">50–167</td><td rowspan="1" colspan="1">sponge and coral bottom, seamount</td><td rowspan="1" colspan="1">
                <xref ref-type="bibr" rid="B23">McLaughlin and Haig 1989</xref>, <xref ref-type="bibr" rid="B18">Komai and Osawa 2004</xref></td></tr><tr><td rowspan="1" colspan="1">
              <italic><tp:taxon-name><tp:taxon-name-part taxon-name-part-type="genus">Pylopaguropsis</tp:taxon-name-part> <tp:taxon-name-part taxon-name-part-type="species">zebra</tp:taxon-name-part></tp:taxon-name></italic> (Henderson, 1893)</td><td rowspan="1" colspan="1">
                <abbrev xmlns:xlink="http://www.w3.org/1999/xlink" xlink:title="Indo-West Pacific" id="ABBRID0EWZAE" xlink:type="simple">IWP</abbrev>: Japan; Korea Strait; East China Sea; Indonesia; Australia; South Africa</td><td rowspan="1" colspan="1">50–180</td><td rowspan="1" colspan="1">coral or hard bottom, dark crevices on rocky walls</td><td rowspan="1" colspan="1">
                <xref ref-type="bibr" rid="B23">McLaughlin and Haig 1989</xref>, <xref ref-type="bibr" rid="B4">Asakura 2000</xref>, <xref ref-type="bibr" rid="B3">Arima 2014</xref></td></tr><tr><td rowspan="1" colspan="1">
              <italic><tp:taxon-name><tp:taxon-name-part taxon-name-part-type="genus">Pylopaguropsis</tp:taxon-name-part></tp:taxon-name></italic> sp. (undescribed)</td><td rowspan="1" colspan="1">
                <abbrev xmlns:xlink="http://www.w3.org/1999/xlink" xlink:title="Indo-West Pacific" id="ABBRID0E61AE" xlink:type="simple">IWP</abbrev>: Japan</td><td rowspan="1" colspan="1">72</td><td rowspan="1" colspan="1">coral, rocky substrate</td><td rowspan="1" colspan="1">
                <xref ref-type="bibr" rid="B3">Arima 2014</xref>
              </td></tr></tbody></table></table-wrap><supplementary-material xmlns:xlink="http://www.w3.org/1999/xlink" id="S1" position="float" orientation="portrait" xlink:type="simple"><label>Supplementary material 1</label><caption><p>Photograph of live ovigerous female of <italic><tp:taxon-name><tp:taxon-name-part taxon-name-part-type="genus">Pylopaguropsis</tp:taxon-name-part> <tp:taxon-name-part taxon-name-part-type="species">mollymullerae</tp:taxon-name-part></tp:taxon-name></italic> sp. n. stretching out from gastropod shell</p></caption><p>Data type: JPEG file</p><p>Explanation note: Color photograph of <italic><tp:taxon-name><tp:taxon-name-part taxon-name-part-type="genus">Pylopaguropsis</tp:taxon-name-part> <tp:taxon-name-part taxon-name-part-type="species">mollymullerae</tp:taxon-name-part></tp:taxon-name></italic> sp. n. taken by E Muller (dive 4125 095a) at dive site “Front Porch”: ovigerous female, not collected.</p><media xlink:href="zookeys-646-139-s001.jpg" mimetype="image" mime-subtype="jpeg" position="float" orientation="portrait" xlink:type="simple" id="oo_118856.jpg"/><permissions><license xlink:type="simple"><license-p>This dataset is made available under the Open Database License (<ext-link xlink:type="simple" ext-link-type="uri" xlink:href="http://opendatacommons.org/licenses/odbl/1.0/">http://opendatacommons.org/licenses/odbl/1.0/</ext-link>). The Open Database License (ODbL) is a license agreement intended to allow users to freely share, modify, and use this Dataset while maintaining this same freedom for others, provided that the original source and author(s) are credited.</license-p></license></permissions><attrib specific-use="authors">Rafael Lemaitre</attrib></supplementary-material><supplementary-material xmlns:xlink="http://www.w3.org/1999/xlink" id="S2" position="float" orientation="portrait" xlink:type="simple"><label>Supplementary material 2</label><caption><p>Photograph of live specimen of <italic><tp:taxon-name><tp:taxon-name-part taxon-name-part-type="genus">Pylopaguropsis</tp:taxon-name-part> <tp:taxon-name-part taxon-name-part-type="species">mollymullerae</tp:taxon-name-part></tp:taxon-name></italic> sp. n. in gastropod shell</p></caption><p>Data type: JPEG file</p><p>Explanation note: Color photograph of <italic><tp:taxon-name><tp:taxon-name-part taxon-name-part-type="genus">Pylopaguropsis</tp:taxon-name-part> <tp:taxon-name-part taxon-name-part-type="species">mollymullerae</tp:taxon-name-part></tp:taxon-name></italic> sp. n. taken by E Muller (dive 4125 156z2) at dive site “Front Porch”: sex not determined, not collected.</p><media xlink:href="zookeys-646-139-s002.jpg" mimetype="image" mime-subtype="jpeg" position="float" orientation="portrait" xlink:type="simple" id="oo_118857.jpg"/><permissions><license xlink:type="simple"><license-p>This dataset is made available under the Open Database License (<ext-link xlink:type="simple" ext-link-type="uri" xlink:href="http://opendatacommons.org/licenses/odbl/1.0/">http://opendatacommons.org/licenses/odbl/1.0/</ext-link>). The Open Database License (ODbL) is a license agreement intended to allow users to freely share, modify, and use this Dataset while maintaining this same freedom for others, provided that the original source and author(s) are credited.</license-p></license></permissions><attrib specific-use="authors">Rafael Lemaitre</attrib></supplementary-material><supplementary-material xmlns:xlink="http://www.w3.org/1999/xlink" id="S3" position="float" orientation="portrait" xlink:type="simple"><label>Supplementary material 3</label><caption><p>Video of specimen of <italic><tp:taxon-name><tp:taxon-name-part taxon-name-part-type="genus">Pylopaguropsis</tp:taxon-name-part> <tp:taxon-name-part taxon-name-part-type="species">mollymullerae</tp:taxon-name-part></tp:taxon-name></italic> sp. n. in gastropod shell, walking near crevice</p></caption><p>Data type: WMV Video file</p><p>Explanation note: In situ video of <italic><tp:taxon-name><tp:taxon-name-part taxon-name-part-type="genus">Pylopaguropsis</tp:taxon-name-part> <tp:taxon-name-part taxon-name-part-type="species">mollymullerae</tp:taxon-name-part></tp:taxon-name></italic> sp. n. taken by E Muller at dive site “Something Special”: sex not determined, not collected.</p><media xlink:href="zookeys-646-139-s003.wmv" mimetype="video" mime-subtype="x-ms-wmv" position="float" orientation="portrait" xlink:type="simple" id="oo_118858.wmv"/><permissions><license xlink:type="simple"><license-p>This dataset is made available under the Open Database License (<ext-link xlink:type="simple" ext-link-type="uri" xlink:href="http://opendatacommons.org/licenses/odbl/1.0/">http://opendatacommons.org/licenses/odbl/1.0/</ext-link>). The Open Database License (ODbL) is a license agreement intended to allow users to freely share, modify, and use this Dataset while maintaining this same freedom for others, provided that the original source and author(s) are credited.</license-p></license></permissions><attrib specific-use="authors">Rafael Lemaitre</attrib></supplementary-material></tp:treatment-sec><ref-list><ref id="B32"><mixed-citation xmlns:xlink="http://www.w3.org/1999/xlink" xlink:type="simple">
          <person-group><name name-style="western"><surname>Wass</surname><given-names>ML</given-names></name></person-group> (<year>1963</year>) <article-title>New species of hermit crabs (<tp:taxon-name><tp:taxon-name-part taxon-name-part-type="order">Decapoda</tp:taxon-name-part></tp:taxon-name>, <tp:taxon-name><tp:taxon-name-part taxon-name-part-type="family">Paguridae</tp:taxon-name-part></tp:taxon-name>) from the western Atlantic.</article-title> <source>Crustaceana</source> <volume>6</volume>(<issue>2</issue>): <fpage>133</fpage>–<lpage>157</lpage>. <ext-link xlink:type="simple" ext-link-type="doi" xlink:href="10.1163/156854063X00525">https://doi.org/10.1163/156854063X00525</ext-link></mixed-citation></ref><ref id="B9"><mixed-citation xmlns:xlink="http://www.w3.org/1999/xlink" xlink:type="simple">
          <person-group><name name-style="western"><surname>Bullis</surname><given-names>HR</given-names></name><name name-style="western"><surname>Thompson</surname><given-names>JR</given-names></name></person-group> (<year>1965</year>) <article-title>Collections by the exploratory fishing vessels <italic>Oregon</italic>, <italic>Silver Bay</italic>, <italic>Combat</italic>, and <italic>Pelican</italic> made during 1956–1960 in the southwestern North Atlantic.</article-title> <source>Special Scientific Report-Fisheries</source>, <publisher-name>United States Department of the Interior Fish</publisher-name> and <publisher-name>Wildlife Service</publisher-name> <volume>510</volume>: <fpage>1</fpage>–<lpage>130</lpage>.</mixed-citation></ref><ref id="B23"><mixed-citation xmlns:xlink="http://www.w3.org/1999/xlink" xlink:type="simple">
          <person-group><name name-style="western"><surname>McLaughlin</surname><given-names>PA</given-names></name><name name-style="western"><surname>Haig</surname><given-names>J</given-names></name></person-group> (<year>1989</year>) <article-title>On the status of <italic><tp:taxon-name><tp:taxon-name-part taxon-name-part-type="genus">Pylopaguropsis</tp:taxon-name-part> <tp:taxon-name-part taxon-name-part-type="species">zebra</tp:taxon-name-part></tp:taxon-name></italic> Henderson, <italic><tp:taxon-name><tp:taxon-name-part taxon-name-part-type="genus">P.</tp:taxon-name-part> <tp:taxon-name-part taxon-name-part-type="species">magnimanus</tp:taxon-name-part></tp:taxon-name></italic> (Henderson), and <italic><tp:taxon-name><tp:taxon-name-part taxon-name-part-type="genus">Galapagurus</tp:taxon-name-part> <tp:taxon-name-part taxon-name-part-type="species">teevanus</tp:taxon-name-part></tp:taxon-name></italic> Boone, with descriptions of seven new species of <italic><tp:taxon-name><tp:taxon-name-part taxon-name-part-type="genus">Pylopaguropsis</tp:taxon-name-part></tp:taxon-name></italic> (<tp:taxon-name><tp:taxon-name-part taxon-name-part-type="subphylum">Crustacea</tp:taxon-name-part></tp:taxon-name>: <tp:taxon-name><tp:taxon-name-part taxon-name-part-type="infraorder">Anomura</tp:taxon-name-part></tp:taxon-name>: <tp:taxon-name><tp:taxon-name-part taxon-name-part-type="family">Paguridae</tp:taxon-name-part></tp:taxon-name>).</article-title> <source>Micronesica</source> <volume>22</volume>: <fpage>123</fpage>–<lpage>171</lpage>.</mixed-citation></ref><ref id="B10"><mixed-citation xmlns:xlink="http://www.w3.org/1999/xlink" xlink:type="simple">
          <person-group><name name-style="western"><surname>Campos</surname><given-names>CNH</given-names></name><name name-style="western"><surname>Navas</surname><given-names>SGR</given-names></name><name name-style="western"><surname>Bermúdez</surname><given-names>TA</given-names></name><name name-style="western"><surname>Cruz</surname><given-names>CN</given-names></name></person-group> (<year>2005</year>) <source>Monografías de Fauna de Colombia. 2. Los crustáceos decápodos de la franja superior del talud continental (300–500 m) del mar Caribe colombiano.</source> <publisher-name>Universidad Nacional de Colombia, Facultad de Ciencias, Instituto de Ciencias Naturales</publisher-name>, <size units="page">272 pp</size>.</mixed-citation></ref><ref id="B27"><mixed-citation xmlns:xlink="http://www.w3.org/1999/xlink" xlink:type="simple">
          <person-group><name name-style="western"><surname>Osawa</surname><given-names>M</given-names></name><name name-style="western"><surname>Okuno</surname><given-names>J</given-names></name></person-group> (<year>2007</year>) <article-title>A new species of the genus <italic><tp:taxon-name><tp:taxon-name-part taxon-name-part-type="genus">Pylopaguropsis</tp:taxon-name-part></tp:taxon-name></italic> (<tp:taxon-name><tp:taxon-name-part taxon-name-part-type="subphylum">Crustacea</tp:taxon-name-part></tp:taxon-name>: <tp:taxon-name><tp:taxon-name-part taxon-name-part-type="infraorder">Anomura</tp:taxon-name-part></tp:taxon-name>: Paguridaae) from the Ryukyu Islands, southwest Japan, with notes on two poorly known pagurids.</article-title> <source>Species Diversity</source> <volume>12</volume>: <fpage>29</fpage>–<lpage>46</lpage>.</mixed-citation></ref><ref id="B3"><mixed-citation xmlns:xlink="http://www.w3.org/1999/xlink" xlink:type="simple">
          <person-group><name name-style="western"><surname>Arima</surname><given-names>H</given-names></name></person-group> (<year>2014</year>) <source>Hermit crab illustrated.</source> <publisher-name>Seibundo-shinko-sha</publisher-name>, <publisher-loc>Tokyo</publisher-loc>, <size units="page">223 pp</size>. <comment>[In Japanese]</comment></mixed-citation></ref><ref id="B4"><mixed-citation xmlns:xlink="http://www.w3.org/1999/xlink" xlink:type="simple">
          <person-group><name name-style="western"><surname>Asakura</surname><given-names>A</given-names></name></person-group> (<year>2000</year>) <article-title>A review of Japanese species of <italic><tp:taxon-name><tp:taxon-name-part taxon-name-part-type="genus">Pylopaguropsis</tp:taxon-name-part></tp:taxon-name></italic> Alcock, 1905 (<tp:taxon-name><tp:taxon-name-part taxon-name-part-type="order">Decapoda</tp:taxon-name-part></tp:taxon-name>: <tp:taxon-name><tp:taxon-name-part taxon-name-part-type="infraorder">Anomura</tp:taxon-name-part></tp:taxon-name>: <tp:taxon-name><tp:taxon-name-part taxon-name-part-type="family">Paguridae</tp:taxon-name-part></tp:taxon-name>).</article-title> <source>Crustacean Research</source> <volume>29</volume>: <fpage>70</fpage>–<lpage>108</lpage>.</mixed-citation></ref><ref id="B18"><mixed-citation xmlns:xlink="http://www.w3.org/1999/xlink" xlink:type="simple">
          <person-group><name name-style="western"><surname>Komai</surname><given-names>T</given-names></name><name name-style="western"><surname>Osawa</surname><given-names>M</given-names></name></person-group> (<year>2004</year>) <article-title>A new hermit crab species of <italic><tp:taxon-name><tp:taxon-name-part taxon-name-part-type="genus">Pylopaguropsis</tp:taxon-name-part></tp:taxon-name></italic> (<tp:taxon-name><tp:taxon-name-part taxon-name-part-type="subphylum">Crustacea</tp:taxon-name-part></tp:taxon-name>: <tp:taxon-name><tp:taxon-name-part taxon-name-part-type="order">Decapoda</tp:taxon-name-part></tp:taxon-name>: <tp:taxon-name><tp:taxon-name-part taxon-name-part-type="infraorder">Anomura</tp:taxon-name-part></tp:taxon-name>: <tp:taxon-name><tp:taxon-name-part taxon-name-part-type="family">Paguridae</tp:taxon-name-part></tp:taxon-name>) from the western Pacific and supplemental note on <italic><tp:taxon-name><tp:taxon-name-part taxon-name-part-type="genus">P.</tp:taxon-name-part> <tp:taxon-name-part taxon-name-part-type="species">laevispinosa</tp:taxon-name-part></tp:taxon-name></italic> McLaughlin and Haig.</article-title> <source>Zoological Science</source> <volume>21</volume>: <fpage>93</fpage>–<lpage>104</lpage>. <ext-link xlink:type="simple" ext-link-type="doi" xlink:href="10.2108/0289-0003(2004)21[93:ANHCSO]2.0.CO;2">https://doi.org/10.2108/0289-0003(2004)21[93:ANHCSO]2.0.CO;2</ext-link></mixed-citation></ref><ref id="B6"><mixed-citation xmlns:xlink="http://www.w3.org/1999/xlink" xlink:type="simple">
          <person-group><name name-style="western"><surname>Asakura</surname><given-names>A</given-names></name><name name-style="western"><surname>Paulay</surname><given-names>G</given-names></name></person-group> (<year>2003</year>) <article-title><italic><tp:taxon-name><tp:taxon-name-part taxon-name-part-type="genus">Pylopaguropsis</tp:taxon-name-part> <tp:taxon-name-part taxon-name-part-type="species">lemaitrei</tp:taxon-name-part></tp:taxon-name></italic>, a new species of hermit crab (<tp:taxon-name><tp:taxon-name-part taxon-name-part-type="order">Decapoda</tp:taxon-name-part></tp:taxon-name>: <tp:taxon-name><tp:taxon-name-part taxon-name-part-type="infraorder">Anomura</tp:taxon-name-part></tp:taxon-name>: <tp:taxon-name><tp:taxon-name-part taxon-name-part-type="family">Paguridae</tp:taxon-name-part></tp:taxon-name>) from French Polynesia.</article-title> <source>Crustacean Research</source> <volume>32</volume>: <fpage>13</fpage>–<lpage>25</lpage>.</mixed-citation></ref><ref id="B1"><mixed-citation xmlns:xlink="http://www.w3.org/1999/xlink" xlink:type="simple">
          <person-group><name name-style="western"><surname>Alcock</surname><given-names>A</given-names></name></person-group> (<year>1902</year>) <source>A naturalist in Indian seas or four years with the Royal Indian Marine Survey ship “Investigator”.</source> <publisher-name>John Murray</publisher-name>, <publisher-loc>Albemarle Street, London</publisher-loc>, <size units="page">328 pp</size>. <ext-link xlink:type="simple" ext-link-type="doi" xlink:href="10.5962/bhl.title.97237">https://doi.org/10.5962/bhl.title.97237</ext-link></mixed-citation></ref><ref id="B28"><mixed-citation xmlns:xlink="http://www.w3.org/1999/xlink" xlink:type="simple">
          <person-group><name name-style="western"><surname>Rahayu</surname><given-names>DL</given-names></name><name name-style="western"><surname>Komai</surname><given-names>T</given-names></name></person-group> (<year>2013</year>) <article-title>Two new species of <italic><tp:taxon-name><tp:taxon-name-part taxon-name-part-type="genus">Pylopaguropsis</tp:taxon-name-part></tp:taxon-name></italic> Alcock (<tp:taxon-name><tp:taxon-name-part taxon-name-part-type="subphylum">Crustacea</tp:taxon-name-part></tp:taxon-name>: <tp:taxon-name><tp:taxon-name-part taxon-name-part-type="order">Decapoda</tp:taxon-name-part></tp:taxon-name>: <tp:taxon-name><tp:taxon-name-part taxon-name-part-type="infraorder">Anomura</tp:taxon-name-part></tp:taxon-name>: <tp:taxon-name><tp:taxon-name-part taxon-name-part-type="family">Paguridae</tp:taxon-name-part></tp:taxon-name>) from the Philippines.</article-title> <source>The Raffles Bulletin of Zoology</source> <volume>61</volume>(<issue>2</issue>): <fpage>621</fpage>–<lpage>631</lpage>.</mixed-citation></ref><ref id="B5"><mixed-citation xmlns:xlink="http://www.w3.org/1999/xlink" xlink:type="simple">
          <person-group><name name-style="western"><surname>Asakura</surname><given-names>A</given-names></name></person-group> (<year>2010</year>) <article-title>A new species of hermit crab of the <italic><tp:taxon-name><tp:taxon-name-part taxon-name-part-type="species">teevana</tp:taxon-name-part></tp:taxon-name></italic> group of <italic><tp:taxon-name><tp:taxon-name-part taxon-name-part-type="genus">Pylopaguropsis</tp:taxon-name-part></tp:taxon-name></italic> (<tp:taxon-name><tp:taxon-name-part taxon-name-part-type="order">Decapoda</tp:taxon-name-part></tp:taxon-name>: <tp:taxon-name><tp:taxon-name-part taxon-name-part-type="infraorder">Anomura</tp:taxon-name-part></tp:taxon-name>: <tp:taxon-name><tp:taxon-name-part taxon-name-part-type="family">Paguridae</tp:taxon-name-part></tp:taxon-name>) from the western Pacific, collected during the PANGLAO Expedition.</article-title> <source>Nauplius</source> <volume>18</volume>(<issue>1</issue>): <fpage>35</fpage>–<lpage>43</lpage></mixed-citation></ref><ref id="B8"><mixed-citation xmlns:xlink="http://www.w3.org/1999/xlink" xlink:type="simple">
          <person-group><name name-style="western"><surname>Boone</surname><given-names>L</given-names></name></person-group> (<year>1932</year>) <article-title>The littoral crustacean fauna of the Galapagos Islands. Part 2. <tp:taxon-name><tp:taxon-name-part taxon-name-part-type="infraorder">Anomura</tp:taxon-name-part></tp:taxon-name>.</article-title> <source>Zoologica</source>, <publisher-loc>New York</publisher-loc> <volume>14</volume>: <fpage>1</fpage>–<lpage>62</lpage>.</mixed-citation></ref></ref-list></tp:taxon-treatment>
